# Supplementary material for: Effect of Selected Truffle-Associated Bacteria and Fungi on the Mycorrhization of Quercus ilex Seedlings with Tuber melanosporum
Source: BioTech (Basel). 2025 Sep 1;14(3):69. doi: 10.3390/biotech14030069 (PMC12452314; doi:10.3390/biotech14030069)
Supplement: Supplementary file 1 [file biotech-14-00069-s001.zip]

Archive with 1 entries (1 files):
- biotech-3787797-supplementary.pdf
